# Supplementary material for: Cu(II)-Loaded Polydopamine-Coated Urchin-like Titanate Microspheres as a High-Performance IMAC Adsorbent for Hemoglobin Separation
Source: Molecules. 2024 Apr 7;29(7):1656. doi: 10.3390/molecules29071656 (PMC11013688; doi:10.3390/molecules29071656)
Supplement: Supplementary file 1 [file molecules-29-01656-s001.zip]

Archive with 1 entries (1 files):
- molecules-2923649-SI.pdf
